# Supplementary material for: Deficiency of MIF Accentuates Overloaded Compression-Induced Nucleus Pulposus Cell Oxidative Damage via Depressing Mitophagy
Source: Oxid Med Cell Longev. 2021 Jul 1;2021:6192498. doi: 10.1155/2021/6192498 (PMC8270705; doi:10.1155/2021/6192498)
Supplement: Supplementary Materials — Supplementary Figure 1: preoperative MRI image of the patient's lumbar IVDs and the gross view of the separated NP tissues. Supplementary Table 1: annotation detail of the DEPs between the LC loading group and the control group. Supplementary Table 2: annotation detail of the DEPs between the HC loading group and the control group. Supplementary Table 3: annotation detail of the DEPs between the HC loading group and the LC loading group. [file 6192498.f1.zip]

Archive with 4 entries (4 files):
- 6192498.f1.pdf
- 6192498.f2.pdf
- 6192498.f3.pdf
- 6192498.f4.pdf
